# Supplementary material for: Prevalence and factors associated with Tungiasis among school age children in Sub Saharan Africa: A systematic review and meta-analysis
Source: PLoS One. 2025 May 8;20(5):e0321513. doi: 10.1371/journal.pone.0321513 (PMC12061120; doi:10.1371/journal.pone.0321513)
Supplement: S3 File — (XLSX) [file pone.0321513.s003.xlsx]

## Sheet: Sheet1
Authorsyear	sample size	Prevalence	unwearing of shoes	LCI	UCI	Mud plastered walls	LCI	UCI
Mtunguja (2023)	401	21.2
Mwai (2022)	538	62.1	16.94	8.33	34.48
Mba (2022)	369	36.6
Amare (2021)	861	54.4	8.04	2.46	21.4
Tamene (2021)	487	28.3				5.83	3.44	9.88
Jorga (2020)	821	52.3				3.85	1.76	8.43
Joseph (2010)	143	21
Walker (2017)	343	34.7
Girma (2018)	366	58.7	12.55	3.38	46.58
Nsanzimana (2019)	384	23	78.41	17.91	343.1	28.79	7.11	116.57
Ugbomoiko (2016)	545	24.4
Samuel (2017)	200	12
Ngunjiri (2015)	347	44.09
Mwangi (2015)	508	19.1				13.78	3.127	60.69
Ugbomoiko (2007)	280	63.93
Mazigo (2012)	336	36.904
Anyaele (2021)	341	50.733
Wiese (2017)	425	34.825
Okoth (2015)	143	33.566
Albert (2016)	477	41.719
Collins (2009)	586	66.723
NDUNG’U (2015)	496	19.354
Mwai (2020)	384	31.1
